# Supplementary material for: Biological Sexing of a 4000-Year-Old Egyptian Mummy Head to Assess the Potential of Nuclear DNA Recovery from the Most Damaged and Limited Forensic Specimens
Source: Genes (Basel). 2018 Mar 1;9(3):135. doi: 10.3390/genes9030135 (PMC5867856; doi:10.3390/genes9030135)
Supplement: Supplementary file 1 [file genes-09-00135-s001.zip]

Archive with 3 entries (3 files):
- Sup files/Sup Figures.pdf
- Sup files/Supplementary Material.pdf
- Sup files/Supplementary Tables 011118.xls
